# Supplementary material for: Denosumab Treatment Does Not Halt Progression of Bone Lesions in Multicentric Carpotarsal Osteolysis Syndrome
Source: JBMR Plus. 2023 Mar 9;7(5):e10729. doi: 10.1002/jbm4.10729 (PMC10184019; doi:10.1002/jbm4.10729)
Supplement: Supplementary file 1 — Appendix S1. Supporting information. Supplemental Data. Table S1. Table S2. Table S3. Table S4. Fig. S1. Fig. S2. [file JBM4-7-e10729-s001.zip]

Archive with 2 entries (2 files):
- jbm410729-sup-0001-supinfo/jbm410729-sup-0001-supinfo1.docx
- jbm410729-sup-0001-supinfo/jbm410729-sup-0002-supinfo2.pptx
